# Supplementary material for: The IL-33-ST2 axis plays a vital role in endometriosis via promoting epithelial–mesenchymal transition by phosphorylating β-catenin
Source: Cell Commun Signal. 2024 Jun 10;22:318. doi: 10.1186/s12964-024-01683-x (PMC11163813; doi:10.1186/s12964-024-01683-x)
Supplement: Supplementary file 1 — Additional file 1. [file 12964_2024_1683_MOESM1_ESM.xlsx]

## Sheet: table1
Supplementary Table 1 Information of Reagent and Resource in this Study
REAGENT or RESOURCE
Antibodies	Source	Identifier	Dilution
IHC-P
Anti-ST2 antibody	abcam	ab25877	1:200
Anti-CCN4(human) antibody	abcam	ab178547	1:200
Anti-CCN4(MOUSE) antibody	Affinity Biosciences	DF12503	1:100
anti-Vimentin antibody	abcam	ab8978	1:100
Anti-Vimentin(mouse) antibody	Affinity Biosciences	AF7013	1:100
Anti-FRA1(mouse) antibody	Affinity Biosciences	DF3096	1:100
Anti-FRA1(human) antibody	Cell Signaling Technology	5281	1:200
Anti-E Cadherin antibody	abcam	ab40772	1:500
IF
Anti-Phospho-B-Catenin (Ser675) antibody	Cell Signaling Technology	4176	1:200
Anti-Phospho-B-Catenin (Ser552) antibody	Cell Signaling Technology	5651	1:200
Anti-4-HNE antibody	Bioss Antibodies	BS-6313R	1:200
anti-Vimentin antibody	abcam	ab8978	1:1000
Anti-ST2 antibody	abcam	ab25877	1:50
Anti-E Cadherin antibody	abcam	ab40772	1:200
WB
Anti-GAPDH antibody	abcam	ab181602	1:10000
Anti-CREB(phospho S133) antibody	abcam	ab32096	1:5000
Anti-alpha smooth muscle Actin antibody	abcam	ab124964	1:10000
Anti-Vimentin(human) antibody	Cell Signaling Technology	5741	1:1000
Anti-N-cadherin antibody	Cell Signaling Technology	13116	1:1000
Anti-E-cadherin antibody	Cell Signaling Technology	3195	1:1000
Anti-β-catenin antibody	Cell Signaling Technology	8480	1:1000
Anti-FRA1(human) antibody	Cell Signaling Technology	5281	1:1000
Anti-Phospho-B-Catenin (Ser675) antibody	Cell Signaling Technology	4176	1:1000
Anti-Phospho-B-Catenin (Ser552) antibody	Cell Signaling Technology	5651	1:1000
Anti-Phospho-Akt (Ser473) antibody	Cell Signaling Technology	4060	1:1000
Anti-Akt (pan) (C67E7) antibody	Cell Signaling Technology	4691	1:1000
Anti-CREB (48H2) antibody	Cell Signaling Technology	9197	1:1000
Neutralizing antibody
Human ST2/IL-33R Antibody	R&D Systems	AF523	1μg/mL
Mouse ST2/IL-33R Antibody	R&D Systems	AF1004	10ug/mouse
Reagent	Source	Identifier
N-Acetylcysteine	MedChemExpress (MCE)	HY-B0215	1mM
Cycloheximide	MedChemExpress (MCE)	HY-12320	2μg/mL
MK-2206	MedChemExpress (MCE)	HY-108232	500nM
β-estradiol	Sigma-Aldrich	E8875	10-7M
H-89	Sigma-Aldrich	B1427	5μM
Human TGF-β1	PeproTech	AF-100-21C	10ng/mL
Human IL-33	PeproTech	200-33	10ng/mL
Murine IL-33	PeproTech	210-33	100ng/mouse
Detection Kit	Source	Identifier
Human IL-33 ELISA Kit	Biolegend	435907
Human WISP1/CCN4 ELISA Kit	RUIXIN BIOTECH	RX106262H
Reactive Oxygen Species Assay Kit(DCFH-DA)	Beyotime	S0033S
Cell Counting Kit-8	DOJINDO	CK04
Total Superoxide Dismutase Assay Kit with WST-8	Beyotime	S0101S
Lipid Peroxidation MDA Assay Kit	Beyotime	S0131M
Cellular Glutathione Peroxidase Assay Kit with NADPH	Beyotime	S0056
Catalase Assay Kit	Beyotime	S0051
