# Supplementary material for: The IL-33-ST2 axis plays a vital role in endometriosis via promoting epithelial–mesenchymal transition by phosphorylating β-catenin
Source: Cell Commun Signal. 2024 Jun 10;22:318. doi: 10.1186/s12964-024-01683-x (PMC11163813; doi:10.1186/s12964-024-01683-x)
Supplement: Supplementary file 2 — Additional file 2. [file 12964_2024_1683_MOESM2_ESM.xlsx]

## Sheet: Table2
Supplementary Table 2 Primers for Real-time Polymerase Chain Reaction
Primer	Forward(5' to 3')	Reverse(5' to 3')
IL33	AGGTGACGGTGTTGATGGTAAGATG	CAGAGTGTTCCTTGTTGTTGGCATG
VIM	AGTCCACTGAGTACCGGAGAC	CATTTCACGCATCTGGCGTTC
CDH1	CGAGAGCTACACGTTCACGG	GGGTGTCGAGGGAAAAATAGG
CDH2	TGCGGTACAGTGTAACTGGG	GAAACCGGGCTATCTGCTCG
CTNNB1	AAAGCGGCTGTTAGTCACTGG	CGAGTCATTGCATACTGTCCAT
axin2	CAACACCAGGCGGAACGAA	GCCCAATAAGGAGTGTAAGGACT
CCN4	CAGGAACTGCATAGCCTACAC	TGGTACACAGCCAGACACTTC
CCND1	GCTGCGAAGTGGAAACCATC	CCTCCTTCTGCACACATTTGAA
CD44	CTGCCGCTTTGCAGGTGTA	CATTGTGGGCAAGGTGCTATT
FOSL1	CAGGCGGAGACTGACAAACTG	TCCTTCCGGGATTTTGCAGAT
JUN	TCCAAGTGCCGAAAAAGGAAG	CGAGTTCTGAGCTTTCAAGGT
LGR5	CTCCCAGGTCTGGTGTGTTG	GAGGTCTAGGTAGGAGGTGAAG
MYC	GGCTCCTGGCAAAAGGTCA	CTGCGTAGTTGTGCTGATGT
PPAR-δ	CAGGGCTGACTGCAAACGA	CTGCCACAATGTCTCGATGTC
α-SMA	CTTCGTTACTACTGCTGAGCGTGAG	CCATCAGGCAACTCGTAACTCTTCTC
ACTB	GCCGACAGGATGCAGAAGGAGATCA	AAGCATTTGCGGTGGACGATGGA
