# Supplementary material for: The IL-33-ST2 axis plays a vital role in endometriosis via promoting epithelial–mesenchymal transition by phosphorylating β-catenin
Source: Cell Commun Signal. 2024 Jun 10;22:318. doi: 10.1186/s12964-024-01683-x (PMC11163813; doi:10.1186/s12964-024-01683-x)
Supplement: Supplementary file 3 — Additional file 3. [file 12964_2024_1683_MOESM3_ESM.xlsx]

## Sheet: table3
Supplementary Table 3 The siRNA sequences used in this Study
RNA	Sense(5'-3')(including overhangs)	Antisense(5'-3')(including overhangs)
si-homo-CTNNB1-1	CAGUUAUGGUCCAUCAGCUUUCUAA	UUAGAAAGCUGAUGGACCAUAACUG
si-homo-CTNNB1-2	UCCUCAGAUGGUGUCUGCUAUUGUA	UACAAUAGCAGACACCAUCUGAGGA
si-homo-IL1RL1-1	GGUUUAAGAAUUGUCAGGCUCUUCA	UGAAGAGCCUGACAAUUCUUAAACC
si-homo-IL1RL1-2	GAGGACGCAGGUGAUUACACCUGUA	UACAGGUGUAAUCACCUGCGUCCUC
